# Supplementary material for: Crack-Based Sensor by Using the UV Curable Polyurethane-Acrylate Coated Film with V-Groove Arrays
Source: Micromachines (Basel). 2022 Dec 26;14(1):62. doi: 10.3390/mi14010062 (PMC9862563; doi:10.3390/mi14010062)
Supplement: Supplementary file 1 [file micromachines-14-00062-s001.zip]

Archive with 1 entries (1 files):
- micromachines-2093898-supplementary.pdf
